# Supplementary material for: Text mining methods for automated data extraction from health technology assessment reports of medicines using classical natural language processing and generative artificial intelligence
Source: JAMIA Open. 2026 Apr 27;9(2):ooag051. doi: 10.1093/jamiaopen/ooag051 (PMC13120885; doi:10.1093/jamiaopen/ooag051)
Supplement: ooag051_Supplementary_Data [file ooag051_supplementary_data.zip]

Archive with 1 entries (1 files):
- 2025.10.09 Supplementary file - appendices 1-5.docx
